# Supplementary material for: Efficacy and Safety of Ticagrelor versus Clopidogrel in Dialysis Patients with Coronary Syndromes: A Systematic Review and Meta-Analysis
Source: J Clin Med. 2023 Jul 30;12(15):5011. doi: 10.3390/jcm12155011 (PMC10419464; doi:10.3390/jcm12155011)
Supplement: Supplementary file 1 [file jcm-12-05011-s001.zip]

Archive with 1 entries (1 files):
- jcm-2501243-supplementary.pdf
